# Supplementary material for: Comparative Metabolite Profile, Biological Activity and Overall Quality of Three Lettuce (Lactuca sativa L., Asteraceae) Cultivars in Response to Sulfur Nutrition
Source: Pharmaceutics. 2021 May 13;13(5):713. doi: 10.3390/pharmaceutics13050713 (PMC8153342; doi:10.3390/pharmaceutics13050713)
Supplement: Supplementary file 1 [file pharmaceutics-13-00713-s001.zip]

Archive with 1 entries (1 files):
- pharmaceutics-1198751-supplementary.pdf
